# Supplementary material for: Rapid synchronized fabrication of vascularized thermosets and composites
Source: Nat Commun. 2021 May 14;12:2836. doi: 10.1038/s41467-021-23054-7 (PMC8121863; doi:10.1038/s41467-021-23054-7)
Supplement: Supplementary file 6 — Supplementary Data 1 [file 41467_2021_23054_MOESM6_ESM.xlsx]

## Sheet: Fig. 2b
Degree of precure	Error (1 SD)		Front Velocity	Error (1 SD)		Front Temperature	Error (1 SD)
			mm/s			°C
0.01	0.01		0.94	0		224	1
0.08	0.01		0.92	0.01		215	2
0.22	0.01		0.64	0.01		176	4
0.25	0.01		0.59	0.02		164	4
0.31	0.01		0.54	0.02		161	7
0.35	0.01		0.43	0.03		139	4
0.4	0.01		0	-		N/A	N/A

## Sheet: Fig. 2d
Degree of precure = 0.25							Degree of precure = 0.35
Position	Degree of cure	Degree of depolymerization					Position	Degree of cure	Degree of depolymerization
mm							mm
0	0.99138	1					0	0.9919	0.92465
0.02	0.99126	1					0.02	0.99184	0.92361
0.04	0.99113	1					0.04	0.99179	0.92258
0.06	0.991	1					0.06	0.99173	0.92154
0.08	0.99088	1					0.08	0.99168	0.92051
0.1	0.99075	1					0.1	0.99162	0.91948
0.12	0.99063	1					0.12	0.99157	0.91844
0.14	0.9905	1					0.14	0.99151	0.91741
0.16	0.99038	0.99999					0.16	0.99146	0.91637
0.18	0.99025	0.99999					0.18	0.9914	0.91534
0.2	0.99013	0.99999					0.2	0.99134	0.91431
0.22	0.99	0.99999					0.22	0.99129	0.91327
0.24	0.98987	0.99999					0.24	0.99123	0.91224
0.26	0.98977	0.99999					0.26	0.99119	0.91102
0.28	0.98968	0.99999					0.28	0.99115	0.90961
0.3	0.9896	0.99999					0.3	0.99111	0.90819
0.32	0.98951	0.99999					0.32	0.99107	0.90678
0.34	0.98943	0.99998					0.34	0.99103	0.90537
0.36	0.98934	0.99998					0.36	0.99099	0.90396
0.38	0.98926	0.99998					0.38	0.99095	0.90255
0.4	0.98917	0.99998					0.4	0.99091	0.90114
0.42	0.98909	0.99998					0.42	0.99087	0.89973
0.44	0.989	0.99997					0.44	0.99083	0.89832
0.46	0.98892	0.99997					0.46	0.99079	0.89691
0.48	0.98883	0.99997					0.48	0.99075	0.8955
0.5	0.98875	0.99997					0.5	0.99071	0.89408
0.52	0.98864	0.99996					0.52	0.99066	0.8924
0.54	0.98853	0.99995					0.54	0.99061	0.89071
0.56	0.98843	0.99994					0.56	0.99055	0.88902
0.58	0.98832	0.99993					0.58	0.9905	0.88733
0.6	0.98821	0.99992					0.6	0.99045	0.88564
0.62	0.98811	0.99991					0.62	0.9904	0.88395
0.64	0.988	0.9999					0.64	0.99034	0.88226
0.66	0.98789	0.99989					0.66	0.99029	0.88058
0.68	0.98778	0.99989					0.68	0.99024	0.87889
0.7	0.98768	0.99988					0.7	0.99019	0.8772
0.72	0.98757	0.99987					0.72	0.99014	0.87551
0.74	0.98746	0.99986					0.74	0.99008	0.87382
0.76	0.98735	0.99984					0.76	0.99003	0.87198
0.78	0.98723	0.99981					0.78	0.98997	0.86997
0.8	0.98711	0.99978					0.8	0.98991	0.86797
0.82	0.98699	0.99975					0.82	0.98985	0.86597
0.84	0.98687	0.99972					0.84	0.98979	0.86397
0.86	0.98675	0.99968					0.86	0.98973	0.86196
0.88	0.98663	0.99965					0.88	0.98967	0.85996
0.9	0.98651	0.99962					0.9	0.98961	0.85796
0.92	0.9864	0.99959					0.92	0.98955	0.85596
0.94	0.98628	0.99956					0.94	0.98949	0.85396
0.96	0.98616	0.99953					0.96	0.98943	0.85195
0.98	0.98604	0.9995					0.98	0.98937	0.84995
1	0.98592	0.99947					1	0.98931	0.84795
1.02	0.9858	0.9994					1.02	0.98924	0.84578
1.04	0.98568	0.99932					1.04	0.98918	0.84361
1.06	0.98557	0.99925					1.06	0.98912	0.84144
1.08	0.98545	0.99917					1.08	0.98906	0.83927
1.1	0.98533	0.9991					1.1	0.98899	0.83711
1.12	0.98521	0.99903					1.12	0.98893	0.83494
1.14	0.9851	0.99895					1.14	0.98887	0.83271
1.16	0.98498	0.99888					1.16	0.98881	0.83046
1.18	0.98486	0.99881					1.18	0.98874	0.82821
1.2	0.98474	0.99873					1.2	0.98868	0.82596
1.22	0.98462	0.99866					1.22	0.98862	0.82371
1.24	0.98451	0.99858					1.24	0.98856	0.82146
1.26	0.98439	0.99848					1.26	0.98849	0.81914
1.28	0.98429	0.99835					1.28	0.98843	0.81674
1.3	0.98418	0.99822					1.3	0.98836	0.81435
1.32	0.98407	0.99809					1.32	0.98829	0.81195
1.34	0.98396	0.99796					1.34	0.98823	0.80956
1.36	0.98385	0.99783					1.36	0.98816	0.80716
1.38	0.98374	0.9977					1.38	0.9881	0.80472
1.4	0.98364	0.99757					1.4	0.98803	0.80217
1.42	0.98353	0.99744					1.42	0.98797	0.79961
1.44	0.98342	0.99731					1.44	0.9879	0.79706
1.46	0.98331	0.99718					1.46	0.98783	0.7945
1.48	0.9832	0.99705					1.48	0.98777	0.79195
1.5	0.98309	0.99692					1.5	0.9877	0.78939
1.52	0.98301	0.99675					1.52	0.98763	0.78661
1.54	0.98292	0.99658					1.54	0.98755	0.78382
1.56	0.98283	0.99641					1.56	0.98747	0.78103
1.58	0.98274	0.99625					1.58	0.98739	0.77824
1.6	0.98265	0.99608					1.6	0.98732	0.77546
1.62	0.98256	0.99591					1.62	0.98724	0.77267
1.64	0.98247	0.99574					1.64	0.98716	0.76971
1.66	0.98239	0.99557					1.66	0.98708	0.76669
1.68	0.9823	0.99541					1.68	0.98701	0.76367
1.7	0.98221	0.99524					1.7	0.98693	0.76065
1.72	0.98212	0.99507					1.72	0.98685	0.75763
1.74	0.98203	0.9949					1.74	0.98678	0.75461
1.76	0.98196	0.99473					1.76	0.98669	0.75142
1.78	0.98189	0.99457					1.78	0.98659	0.74806
1.8	0.98183	0.9944					1.8	0.98649	0.7447
1.82	0.98177	0.99424					1.82	0.9864	0.74134
1.84	0.98171	0.99407					1.84	0.9863	0.73798
1.86	0.98164	0.99391					1.86	0.9862	0.73462
1.88	0.98158	0.99374					1.88	0.98611	0.7312
1.9	0.98152	0.99358					1.9	0.98601	0.72756
1.92	0.98146	0.99341					1.92	0.98591	0.72392
1.94	0.98139	0.99325					1.94	0.98581	0.72028
1.96	0.98133	0.99308					1.96	0.98572	0.71664
1.98	0.98127	0.99292					1.98	0.98562	0.71301
2	0.98121	0.99275					2	0.98552	0.70937
2.02	0.98117	0.99262					2.02	0.9854	0.70551
2.04	0.98113	0.99249					2.04	0.98529	0.70165
2.06	0.98109	0.99236					2.06	0.98517	0.69779
2.08	0.98105	0.99223					2.08	0.98505	0.69393
2.1	0.98101	0.9921					2.1	0.98493	0.69007
2.12	0.98097	0.99197					2.12	0.98481	0.68621
2.14	0.98093	0.99184					2.14	0.98469	0.68209
2.16	0.98089	0.99171					2.16	0.98457	0.67789
2.18	0.98085	0.99158					2.18	0.98445	0.6737
2.2	0.98082	0.99145					2.2	0.98434	0.6695
2.22	0.98078	0.99132					2.22	0.98422	0.6653
2.24	0.98074	0.99119					2.24	0.9841	0.6611
2.26	0.98071	0.99108					2.26	0.98397	0.65693
2.28	0.98069	0.991					2.28	0.98383	0.65278
2.3	0.98067	0.99092					2.3	0.98369	0.64864
2.32	0.98065	0.99084					2.32	0.98356	0.64449
2.34	0.98063	0.99076					2.34	0.98342	0.64034
2.36	0.9806	0.99068					2.36	0.98328	0.6362
2.38	0.98058	0.9906					2.38	0.98314	0.63193
2.4	0.98056	0.99052					2.4	0.98301	0.62732
2.42	0.98054	0.99043					2.42	0.98287	0.62271
2.44	0.98052	0.99035					2.44	0.98273	0.6181
2.46	0.9805	0.99027					2.46	0.98259	0.61349
2.48	0.98048	0.99019					2.48	0.98245	0.60888
2.5	0.98046	0.99011					2.5	0.98232	0.60427
2.52	0.98045	0.99008					2.52	0.98216	0.60008
2.54	0.98045	0.99004					2.54	0.98201	0.5959
2.56	0.98044	0.99001					2.56	0.98186	0.59171
2.58	0.98043	0.98998					2.58	0.98171	0.58753
2.6	0.98043	0.98995					2.6	0.98155	0.58334
2.62	0.98042	0.98991					2.62	0.9814	0.57916
2.64	0.98041	0.98988					2.64	0.98125	0.57463
2.66	0.98041	0.98985					2.66	0.98109	0.56999
2.68	0.9804	0.98981					2.68	0.98094	0.56535
2.7	0.98039	0.98978					2.7	0.98079	0.56071
2.72	0.98039	0.98975					2.72	0.98064	0.55607
2.74	0.98038	0.98971					2.74	0.98048	0.55143
2.76	0.98038	0.9897					2.76	0.98033	0.54714
2.78	0.98038	0.9897					2.78	0.98017	0.54321
2.8	0.98038	0.9897					2.8	0.98001	0.53929
2.82	0.98038	0.98969					2.82	0.97985	0.53536
2.84	0.98039	0.98969					2.84	0.97969	0.53143
2.86	0.98039	0.98969					2.86	0.97953	0.52751
2.88	0.98039	0.98969					2.88	0.97937	0.52349
2.9	0.98039	0.98969					2.9	0.97922	0.51917
2.92	0.98039	0.98969					2.92	0.97906	0.51486
2.94	0.9804	0.98969					2.94	0.9789	0.51055
2.96	0.9804	0.98969					2.96	0.97874	0.50624
2.98	0.9804	0.98969					2.98	0.97858	0.50193
3	0.9804	0.98969					3	0.97842	0.49761
3.02	0.98041	0.98971					3.02	0.97827	0.49423
3.04	0.98042	0.98973					3.04	0.97812	0.49085
3.06	0.98042	0.98975					3.06	0.97797	0.48747
3.08	0.98043	0.98977					3.08	0.97782	0.48409
3.1	0.98044	0.98979					3.1	0.97766	0.48071
3.12	0.98044	0.98981					3.12	0.97751	0.47733
3.14	0.98045	0.98983					3.14	0.97736	0.47373
3.16	0.98046	0.98985					3.16	0.97721	0.47006
3.18	0.98046	0.98987					3.18	0.97706	0.46638
3.2	0.98047	0.98989					3.2	0.97691	0.46271
3.22	0.98048	0.98991					3.22	0.97676	0.45904
3.24	0.98049	0.98993					3.24	0.97661	0.45536
3.26	0.98049	0.98996					3.26	0.97646	0.45219
3.28	0.9805	0.98999					3.28	0.97633	0.44952
3.3	0.98051	0.99002					3.3	0.9762	0.44686
3.32	0.98052	0.99006					3.32	0.97607	0.44419
3.34	0.98054	0.99009					3.34	0.97594	0.44152
3.36	0.98055	0.99012					3.36	0.97581	0.43885
3.38	0.98056	0.99016					3.38	0.97568	0.43613
3.4	0.98057	0.99019					3.4	0.97555	0.43325
3.42	0.98058	0.99023					3.42	0.97542	0.43037
3.44	0.98059	0.99026					3.44	0.97529	0.42748
3.46	0.9806	0.99029					3.46	0.97516	0.4246
3.48	0.98061	0.99033					3.48	0.97503	0.42172
3.5	0.98062	0.99036					3.5	0.9749	0.41884
3.52	0.98063	0.9904					3.52	0.9748	0.41694
3.54	0.98064	0.99045					3.54	0.9747	0.41503
3.56	0.98066	0.99049					3.56	0.9746	0.41313
3.58	0.98067	0.99053					3.58	0.9745	0.41123
3.6	0.98068	0.99058					3.6	0.9744	0.40932
3.62	0.98069	0.99062					3.62	0.9743	0.40742
3.64	0.98071	0.99067					3.64	0.9742	0.40539
3.66	0.98072	0.99071					3.66	0.9741	0.40333
3.68	0.98073	0.99075					3.68	0.974	0.40126
3.7	0.98074	0.9908					3.7	0.9739	0.39919
3.72	0.98076	0.99084					3.72	0.9738	0.39713
3.74	0.98077	0.99088					3.74	0.97371	0.39506
3.76	0.98078	0.99093					3.76	0.97362	0.39344
3.78	0.9808	0.99098					3.78	0.97356	0.39225
3.8	0.98082	0.99103					3.8	0.97349	0.39107
3.82	0.98083	0.99108					3.82	0.97343	0.38988
3.84	0.98085	0.99113					3.84	0.97337	0.3887
3.86	0.98086	0.99118					3.86	0.9733	0.38752
3.88	0.98088	0.99123					3.88	0.97324	0.3863
3.9	0.98089	0.99128					3.9	0.97317	0.38499
3.92	0.98091	0.99133					3.92	0.97311	0.38368
3.94	0.98092	0.99137					3.94	0.97304	0.38236
3.96	0.98094	0.99142					3.96	0.97298	0.38105
3.98	0.98096	0.99147					3.98	0.97292	0.37974
4	0.98097	0.99152					4	0.97285	0.37843
4.02	0.98099	0.99157					4.02	0.97282	0.37786
4.04	0.98101	0.99162					4.04	0.97279	0.37729
4.06	0.98102	0.99167					4.06	0.97276	0.37672
4.08	0.98104	0.99172					4.08	0.97273	0.37615
4.1	0.98106	0.99177					4.1	0.97271	0.37558
4.12	0.98107	0.99183					4.12	0.97268	0.37501
4.14	0.98109	0.99188					4.14	0.97265	0.37439
4.16	0.98111	0.99193					4.16	0.97262	0.37377
4.18	0.98112	0.99198					4.18	0.97259	0.37314
4.2	0.98114	0.99203					4.2	0.97256	0.37251
4.22	0.98116	0.99208					4.22	0.97253	0.37188
4.24	0.98117	0.99213					4.24	0.9725	0.37125
4.26	0.98119	0.99218					4.26	0.97249	0.37089
4.28	0.98121	0.99222					4.28	0.97249	0.37081
4.3	0.98123	0.99227					4.3	0.97249	0.37072
4.32	0.98124	0.99232					4.32	0.97249	0.37063
4.34	0.98126	0.99237					4.34	0.97249	0.37055
4.36	0.98127	0.99241					4.36	0.97249	0.37046
4.38	0.98129	0.99246					4.38	0.9725	0.37038
4.4	0.98131	0.99251					4.4	0.9725	0.37033
4.42	0.98132	0.99256					4.42	0.9725	0.37028
4.44	0.98134	0.9926					4.44	0.9725	0.37023
4.46	0.98136	0.99265					4.46	0.9725	0.37018
4.48	0.98137	0.9927					4.48	0.9725	0.37013
4.5	0.98139	0.99275					4.5	0.9725	0.37007
4.52	0.98141	0.99279					4.52	0.97253	0.37041
4.54	0.98142	0.99283					4.54	0.97256	0.37074
4.56	0.98144	0.99287					4.56	0.97258	0.37107
4.58	0.98145	0.99291					4.58	0.97261	0.3714
4.6	0.98147	0.99295					4.6	0.97263	0.37173
4.62	0.98148	0.99299					4.62	0.97266	0.37206
4.64	0.9815	0.99303					4.64	0.97269	0.37239
4.66	0.98151	0.99307					4.66	0.97271	0.37272
4.68	0.98153	0.99312					4.68	0.97274	0.37305
4.7	0.98154	0.99316					4.7	0.97276	0.37339
4.72	0.98156	0.9932					4.72	0.97279	0.37372
4.74	0.98157	0.99324					4.74	0.97282	0.37405
4.76	0.98159	0.99328					4.76	0.97285	0.3745
4.78	0.9816	0.99331					4.78	0.97289	0.37508
4.8	0.98161	0.99335					4.8	0.97293	0.37565
4.82	0.98163	0.99338					4.82	0.97297	0.37623
4.84	0.98164	0.99342					4.84	0.97301	0.37681
4.86	0.98165	0.99345					4.86	0.97306	0.37738
4.88	0.98167	0.99349					4.88	0.9731	0.37796
4.9	0.98168	0.99352					4.9	0.97314	0.37856
4.92	0.98169	0.99356					4.92	0.97318	0.37915
4.94	0.98171	0.9936					4.94	0.97322	0.37975
4.96	0.98172	0.99363					4.96	0.97326	0.38034
4.98	0.98174	0.99367					4.98	0.9733	0.38094
5	0.98175	0.9937					5	0.97334	0.38153
5.02	0.98176	0.99373					5.02	0.97339	0.3822
5.04	0.98177	0.99376					5.04	0.97344	0.38286
5.06	0.98178	0.99379					5.06	0.97348	0.38352
5.08	0.9818	0.99381					5.08	0.97353	0.38419
5.1	0.98181	0.99384					5.1	0.97357	0.38485
5.12	0.98182	0.99387					5.12	0.97362	0.38552
5.14	0.98183	0.9939					5.14	0.97367	0.38618
5.16	0.98184	0.99393					5.16	0.97371	0.38685
5.18	0.98186	0.99395					5.18	0.97376	0.38751
5.2	0.98187	0.99398					5.2	0.9738	0.38817
5.22	0.98188	0.99401					5.22	0.97385	0.38884
5.24	0.98189	0.99404					5.24	0.9739	0.3895
5.26	0.9819	0.99406					5.26	0.97394	0.3901
5.28	0.98191	0.99408					5.28	0.97398	0.39063
5.3	0.98192	0.9941					5.3	0.97402	0.39116
5.32	0.98193	0.99412					5.32	0.97406	0.39169
5.34	0.98194	0.99414					5.34	0.9741	0.39222
5.36	0.98195	0.99416					5.36	0.97414	0.39275
5.38	0.98195	0.99418					5.38	0.97418	0.39328
5.4	0.98196	0.9942					5.4	0.97423	0.39381
5.42	0.98197	0.99422					5.42	0.97427	0.39434
5.44	0.98198	0.99424					5.44	0.97431	0.39487
5.46	0.98199	0.99426					5.46	0.97435	0.3954
5.48	0.982	0.99428					5.48	0.97439	0.39593
5.5	0.98201	0.9943					5.5	0.97443	0.39646
5.52	0.98201	0.99431					5.52	0.97445	0.39672
5.54	0.98202	0.99432					5.54	0.97447	0.39699
5.56	0.98202	0.99434					5.56	0.97449	0.39725
5.58	0.98203	0.99435					5.58	0.97452	0.39752
5.6	0.98203	0.99436					5.6	0.97454	0.39778
5.62	0.98204	0.99438					5.62	0.97456	0.39804
5.64	0.98204	0.99439					5.64	0.97458	0.39816
5.66	0.98205	0.9944					5.66	0.97461	0.39824
5.68	0.98205	0.99441					5.68	0.97463	0.39831
5.7	0.98206	0.99443					5.7	0.97465	0.39838
5.72	0.98207	0.99444					5.72	0.97468	0.39845
5.74	0.98207	0.99445					5.74	0.9747	0.39853
5.76	0.98208	0.99446					5.76	0.97471	0.39846
5.78	0.98208	0.99447					5.78	0.9747	0.39825
5.8	0.98208	0.99448					5.8	0.9747	0.39804
5.82	0.98209	0.99449					5.82	0.97469	0.39783
5.84	0.98209	0.9945					5.84	0.97469	0.39762
5.86	0.9821	0.9945					5.86	0.97468	0.3974
5.88	0.9821	0.99451					5.88	0.97467	0.3971
5.9	0.9821	0.99452					5.9	0.97467	0.3965
5.92	0.98211	0.99453					5.92	0.97466	0.39591
5.94	0.98211	0.99454					5.94	0.97466	0.39531
5.96	0.98212	0.99454					5.96	0.97465	0.39472
5.98	0.98212	0.99455					5.98	0.97465	0.39412
6	0.98212	0.99456					6	0.97464	0.39352
6.02	0.98213	0.99456					6.02	0.97462	0.39272
6.04	0.98213	0.99457					6.04	0.97459	0.39192
6.06	0.98213	0.99457					6.06	0.97457	0.39111
6.08	0.98213	0.99458					6.08	0.97454	0.39031
6.1	0.98214	0.99458					6.1	0.97451	0.3895
6.12	0.98214	0.99459					6.12	0.97449	0.3887
6.14	0.98214	0.99459					6.14	0.97444	0.38741
6.16	0.98215	0.9946					6.16	0.97438	0.38595
6.18	0.98215	0.9946					6.18	0.97433	0.3845
6.2	0.98215	0.99461					6.2	0.97428	0.38304
6.22	0.98215	0.99461					6.22	0.97422	0.38159
6.24	0.98216	0.99462					6.24	0.97417	0.38013
6.26	0.98216	0.99462					6.26	0.9741	0.37862
6.28	0.98216	0.99463					6.28	0.97402	0.37704
6.3	0.98216	0.99463					6.3	0.97394	0.37547
6.32	0.98217	0.99463					6.32	0.97386	0.3739
6.34	0.98217	0.99463					6.34	0.97379	0.37232
6.36	0.98217	0.99464					6.36	0.97371	0.37075
6.38	0.98217	0.99464					6.38	0.97362	0.369
6.4	0.98217	0.99464					6.4	0.97352	0.36671
6.42	0.98218	0.99464					6.42	0.97342	0.36443
6.44	0.98218	0.99465					6.44	0.97331	0.36214
6.46	0.98218	0.99465					6.46	0.97321	0.35985
6.48	0.98218	0.99465					6.48	0.9731	0.35757
6.5	0.98219	0.99466					6.5	0.973	0.35528
6.52	0.98219	0.99466					6.52	0.97287	0.35294
6.54	0.98219	0.99466					6.54	0.97274	0.35059
6.56	0.98219	0.99466					6.56	0.9726	0.34825
6.58	0.98219	0.99466					6.58	0.97247	0.3459
6.6	0.98219	0.99466					6.6	0.97234	0.34356
6.62	0.98219	0.99466					6.62	0.97221	0.34121
6.64	0.9822	0.99466					6.64	0.97206	0.33834
6.66	0.9822	0.99466					6.66	0.97189	0.33529
6.68	0.9822	0.99466					6.68	0.97173	0.33224
6.7	0.9822	0.99466					6.7	0.97157	0.32919
6.72	0.9822	0.99466					6.72	0.97141	0.32614
6.74	0.9822	0.99466					6.74	0.97125	0.32309
6.76	0.9822	0.99466					6.76	0.97107	0.32008
6.78	0.98221	0.99466					6.78	0.97088	0.3171
6.8	0.98221	0.99466					6.8	0.97069	0.31413
6.82	0.98221	0.99466					6.82	0.97049	0.31115
6.84	0.98221	0.99466					6.84	0.9703	0.30817
6.86	0.98221	0.99466					6.86	0.97011	0.3052
6.88	0.98221	0.99466					6.88	0.9699	0.30206
6.9	0.98221	0.99466					6.9	0.96967	0.29843
6.92	0.98222	0.99466					6.92	0.96945	0.2948
6.94	0.98222	0.99466					6.94	0.96922	0.29116
6.96	0.98222	0.99466					6.96	0.96899	0.28753
6.98	0.98222	0.99466					6.98	0.96876	0.2839
7	0.98222	0.99465					7	0.96853	0.28027
7.02	0.98222	0.99465					7.02	0.96827	0.27687
7.04	0.98222	0.99465					7.04	0.968	0.27348
7.06	0.98222	0.99465					7.06	0.96774	0.27009
7.08	0.98222	0.99464					7.08	0.96747	0.26669
7.1	0.98222	0.99464					7.1	0.96721	0.2633
7.12	0.98222	0.99464					7.12	0.96694	0.2599
7.14	0.98223	0.99464					7.14	0.96664	0.25609
7.16	0.98223	0.99463					7.16	0.96634	0.25214
7.18	0.98223	0.99463					7.18	0.96603	0.24819
7.2	0.98223	0.99463					7.2	0.96572	0.24424
7.22	0.98223	0.99463					7.22	0.96542	0.24028
7.24	0.98223	0.99463					7.24	0.96511	0.23633
7.26	0.98223	0.99462					7.26	0.96478	0.23251
7.28	0.98223	0.99462					7.28	0.96443	0.22881
7.3	0.98223	0.99461					7.3	0.96408	0.22511
7.32	0.98223	0.9946					7.32	0.96373	0.22141
7.34	0.98223	0.9946					7.34	0.96338	0.21771
7.36	0.98223	0.99459					7.36	0.96303	0.21401
7.38	0.98223	0.99459					7.38	0.96266	0.21029
7.4	0.98223	0.99458					7.4	0.96226	0.20649
7.42	0.98223	0.99458					7.42	0.96186	0.20269
7.44	0.98223	0.99457					7.44	0.96147	0.19889
7.46	0.98223	0.99457					7.46	0.96107	0.19509
7.48	0.98223	0.99456					7.48	0.96067	0.19129
7.5	0.98223	0.99456					7.5	0.96027	0.1875
7.52	0.98223	0.99455					7.52	0.95981	0.18412
7.54	0.98222	0.99453					7.54	0.95936	0.18074
7.56	0.98222	0.99452					7.56	0.9589	0.17736
7.58	0.98222	0.99451					7.58	0.95845	0.17398
7.6	0.98222	0.9945					7.6	0.958	0.1706
7.62	0.98222	0.99449					7.62	0.95754	0.16722
7.64	0.98221	0.99448					7.64	0.95704	0.16359
7.66	0.98221	0.99447					7.66	0.95653	0.15988
7.68	0.98221	0.99446					7.68	0.95602	0.15616
7.7	0.98221	0.99445					7.7	0.9555	0.15245
7.72	0.98221	0.99443					7.72	0.95499	0.14874
7.74	0.9822	0.99442					7.74	0.95448	0.14503
7.76	0.9822	0.99441					7.76	0.95393	0.14162
7.78	0.9822	0.99439					7.78	0.95335	0.13852
7.8	0.98219	0.99438					7.8	0.95277	0.13542
7.82	0.98219	0.99436					7.82	0.95219	0.13231
7.84	0.98218	0.99434					7.84	0.95161	0.12921
7.86	0.98218	0.99433					7.86	0.95103	0.12611
7.88	0.98218	0.99431					7.88	0.95043	0.12299
7.9	0.98217	0.9943					7.9	0.94977	0.11983
7.92	0.98217	0.99428					7.92	0.94911	0.11667
7.94	0.98216	0.99426					7.94	0.94846	0.1135
7.96	0.98216	0.99425					7.96	0.9478	0.11034
7.98	0.98215	0.99423					7.98	0.94714	0.10718
8	0.98215	0.99421					8	0.94648	0.10401
8.02	0.98214	0.99419					8.02	0.94574	0.1015
8.04	0.98214	0.99417					8.04	0.94499	0.09899
8.06	0.98213	0.99414					8.06	0.94424	0.09647
8.08	0.98213	0.99412					8.08	0.9435	0.09396
8.1	0.98212	0.9941					8.1	0.94275	0.09144
8.12	0.98211	0.99408					8.12	0.94201	0.08893
8.14	0.98211	0.99405					8.14	0.94118	0.08631
8.16	0.9821	0.99403					8.16	0.94033	0.08366
8.18	0.98209	0.99401					8.18	0.93948	0.081
8.2	0.98209	0.99398					8.2	0.93863	0.07835
8.22	0.98208	0.99396					8.22	0.93778	0.07569
8.24	0.98208	0.99394					8.24	0.93693	0.07304
8.26	0.98207	0.99391					8.26	0.93601	0.07073
8.28	0.98206	0.99388					8.28	0.93503	0.06877
8.3	0.98205	0.99386					8.3	0.93406	0.06681
8.32	0.98205	0.99383					8.32	0.93308	0.06485
8.34	0.98204	0.9938					8.34	0.9321	0.06288
8.36	0.98203	0.99377					8.36	0.93112	0.06092
8.38	0.98202	0.99374					8.38	0.9301	0.05894
8.4	0.98202	0.99372					8.4	0.92896	0.05691
8.42	0.98201	0.99369					8.42	0.92783	0.05488
8.44	0.982	0.99366					8.44	0.92669	0.05285
8.46	0.98199	0.99363					8.46	0.92555	0.05081
8.48	0.98199	0.9936					8.48	0.92441	0.04878
8.5	0.98198	0.99358					8.5	0.92327	0.04675
8.52	0.98197	0.99354					8.52	0.92193	0.04534
8.54	0.98196	0.9935					8.54	0.92058	0.04392
8.56	0.98195	0.99347					8.56	0.91924	0.04251
8.58	0.98194	0.99343					8.58	0.9179	0.04109
8.6	0.98193	0.99339					8.6	0.91655	0.03967
8.62	0.98192	0.99336					8.62	0.91521	0.03826
8.64	0.98191	0.99332					8.64	0.91365	0.03683
8.66	0.9819	0.99329					8.66	0.91203	0.0354
8.68	0.98189	0.99325					8.68	0.91041	0.03396
8.7	0.98188	0.99321					8.7	0.90879	0.03253
8.72	0.98187	0.99318					8.72	0.90717	0.03109
8.74	0.98187	0.99314					8.74	0.90554	0.02966
8.76	0.98185	0.9931					8.76	0.90372	0.02843
8.78	0.98184	0.99305					8.78	0.9017	0.0274
8.8	0.98183	0.99301					8.8	0.89967	0.02637
8.82	0.98182	0.99296					8.82	0.89765	0.02535
8.84	0.98181	0.99291					8.84	0.89563	0.02432
8.86	0.9818	0.99287					8.86	0.89361	0.02329
8.88	0.98178	0.99282					8.88	0.8915	0.02233
8.9	0.98177	0.99278					8.9	0.8891	0.02154
8.92	0.98176	0.99273					8.92	0.8867	0.02076
8.94	0.98175	0.99268					8.94	0.88425	0.01997
8.96	0.98174	0.99264					8.96	0.88141	0.01919
8.98	0.98173	0.99259					8.98	0.87858	0.0184
9	0.98171	0.99254					9	0.87575	0.01762
9.02	0.9817	0.99248					9.02	0.87241	0.01706
9.04	0.98169	0.99242					9.04	0.86907	0.0165
9.06	0.98167	0.99236					9.06	0.86573	0.01594
9.08	0.98166	0.9923					9.08	0.86176	0.01538
9.1	0.98164	0.99224					9.1	0.8577	0.01482
9.12	0.98163	0.99218					9.12	0.85365	0.01426
9.14	0.98162	0.99212					9.14	0.84882	0.01385
9.16	0.9816	0.99206					9.16	0.84373	0.01349
9.18	0.98159	0.99201					9.18	0.83864	0.01313
9.2	0.98157	0.99195					9.2	0.83254	0.01277
9.22	0.98156	0.99189					9.22	0.82584	0.01241
9.24	0.98154	0.99183					9.24	0.81914	0.01205
9.26	0.98153	0.99176					9.26	0.81152	0.01178
9.28	0.98151	0.99168					9.28	0.80298	0.01158
9.3	0.98149	0.99161					9.3	0.7927	0.01139
9.32	0.98147	0.99153					9.32	0.78133	0.01119
9.34	0.98146	0.99146					9.34	0.76834	0.011
9.36	0.98144	0.99138					9.36	0.75232	0.01081
9.38	0.98142	0.9913					9.38	0.73471	0.01065
9.4	0.9814	0.99123					9.4	0.71261	0.01057
9.42	0.98139	0.99115					9.42	0.68657	0.01049
9.44	0.98137	0.99108					9.44	0.65386	0.01041
9.46	0.98135	0.991					9.46	0.61656	0.01034
9.48	0.98133	0.99093					9.48	0.57554	0.01026
9.5	0.98132	0.99085					9.5	0.53239	0.01019
9.52	0.9813	0.99076					9.52	0.49494	0.01016
9.54	0.98128	0.99066					9.54	0.46126	0.01014
9.56	0.98126	0.99057					9.56	0.43321	0.01012
9.58	0.98124	0.99047					9.58	0.4134	0.0101
9.6	0.98122	0.99038					9.6	0.39692	0.01008
9.62	0.9812	0.99028					9.62	0.38521	0.01005
9.64	0.98118	0.99019					9.64	0.37682	0.01004
9.66	0.98116	0.99009					9.66	0.37006	0.01004
9.68	0.98114	0.99					9.68	0.36554	0.01003
9.7	0.98112	0.9899					9.7	0.36207	0.01003
9.72	0.9811	0.98981					9.72	0.35931	0.01002
9.74	0.98108	0.98972					9.74	0.35751	0.01002
9.76	0.98105	0.98961					9.76	0.35604	0.01002
9.78	0.98103	0.98949					9.78	0.35489	0.01001
9.8	0.98101	0.98937					9.8	0.35409	0.01001
9.82	0.98098	0.98925					9.82	0.35341	0.01001
9.84	0.98096	0.98913					9.84	0.3529	0.01001
9.86	0.98094	0.98901					9.86	0.35251	0.01001
9.88	0.98091	0.98889					9.88	0.35218	0.01001
9.9	0.98089	0.98877					9.9	0.35193	0.01001
9.92	0.98087	0.98865					9.92	0.35173	0.01001
9.94	0.98085	0.98853					9.94	0.35155	0.01001
9.96	0.98082	0.98841					9.96	0.35142	0.01
9.98	0.9808	0.98829					9.98	0.35131	0.01
10	0.98078	0.98817					10	0.3512	0.01
10.02	0.98075	0.98802					10.02	0.35114	0.01
10.04	0.98072	0.98786					10.04	0.35107	0.01
10.06	0.98069	0.98771					10.06	0.35101	0.01
10.08	0.98067	0.98756					10.08	0.35096	0.01
10.1	0.98064	0.9874					10.1	0.35092	0.01
10.12	0.98061	0.98725					10.12	0.35089	0.01
10.14	0.98059	0.98709					10.14	0.35086	0.01
10.16	0.98056	0.98694					10.16	0.35083	0.01
10.18	0.98053	0.98679					10.18	0.35081	0.01
10.2	0.98051	0.98663					10.2	0.35079	0.01
10.22	0.98048	0.98648					10.22	0.35077	0.01
10.24	0.98045	0.98632					10.24	0.35075	0.01
10.26	0.98042	0.98615					10.26	0.35074	0.01
10.28	0.98039	0.98595					10.28	0.35073	0.01
10.3	0.98036	0.98575					10.3	0.35072	0.01
10.32	0.98033	0.98555					10.32	0.35071	0.01
10.34	0.9803	0.98535					10.34	0.3507	0.01
10.36	0.98026	0.98515					10.36	0.35069	0.01
10.38	0.98023	0.98495					10.38	0.35068	0.01
10.4	0.9802	0.98475					10.4	0.35068	0.01
10.42	0.98017	0.98456					10.42	0.35067	0.01
10.44	0.98014	0.98436					10.44	0.35066	0.01
10.46	0.98011	0.98416					10.46	0.35066	0.01
10.48	0.98007	0.98396					10.48	0.35065	0.01
10.5	0.98004	0.98376					10.5	0.35065	0.01
10.52	0.98001	0.9835					10.52	0.35065	0.01
10.54	0.97997	0.98324					10.54	0.35064	0.01
10.56	0.97993	0.98297					10.56	0.35064	0.01
10.58	0.9799	0.98271					10.58	0.35064	0.01
10.6	0.97986	0.98245					10.6	0.35063	0.01
10.62	0.97982	0.98219					10.62	0.35063	0.01
10.64	0.97979	0.98192					10.64	0.35063	0.01
10.66	0.97975	0.98166					10.66	0.35063	0.01
10.68	0.97971	0.9814					10.68	0.35062	0.01
10.7	0.97968	0.98114					10.7	0.35062	0.01
10.72	0.97964	0.98088					10.72	0.35062	0.01
10.74	0.9796	0.98061					10.74	0.35062	0.01
10.76	0.97956	0.98031					10.76	0.35062	0.01
10.78	0.97952	0.97996					10.78	0.35062	0.01
10.8	0.97947	0.97961					10.8	0.35061	0.01
10.82	0.97943	0.97926					10.82	0.35061	0.01
10.84	0.97938	0.97891					10.84	0.35061	0.01
10.86	0.97934	0.97856					10.86	0.35061	0.01
10.88	0.97929	0.97822					10.88	0.35061	0.01
10.9	0.97925	0.97787					10.9	0.35061	0.01
10.92	0.97921	0.97752					10.92	0.35061	0.01
10.94	0.97916	0.97717					10.94	0.35061	0.01
10.96	0.97912	0.97682					10.96	0.3506	0.01
10.98	0.97907	0.97647					10.98	0.3506	0.01
11	0.97903	0.97612					11	0.3506	0.01
11.02	0.97898	0.97565					11.02	0.3506	0.01
11.04	0.97892	0.97518					11.04	0.3506	0.01
11.06	0.97887	0.97471					11.06	0.3506	0.01
11.08	0.97882	0.97424					11.08	0.3506	0.01
11.1	0.97877	0.97377					11.1	0.3506	0.01
11.12	0.97872	0.9733					11.12	0.3506	0.01
11.14	0.97866	0.97283					11.14	0.3506	0.01
11.16	0.97861	0.97236					11.16	0.3506	0.01
11.18	0.97856	0.97189					11.18	0.3506	0.01
11.2	0.97851	0.97142					11.2	0.3506	0.01
11.22	0.97846	0.97095					11.22	0.3506	0.01
11.24	0.9784	0.97048					11.24	0.3506	0.01
11.26	0.97835	0.96992					11.26	0.3506	0.01
11.28	0.97828	0.96928					11.28	0.35059	0.01
11.3	0.97822	0.96864					11.3	0.35059	0.01
11.32	0.97816	0.96799					11.32	0.35059	0.01
11.34	0.9781	0.96735					11.34	0.35059	0.01
11.36	0.97803	0.9667					11.36	0.35059	0.01
11.38	0.97797	0.96606					11.38	0.35059	0.01
11.4	0.97791	0.96541					11.4	0.35059	0.01
11.42	0.97785	0.96477					11.42	0.35059	0.01
11.44	0.97778	0.96413					11.44	0.35059	0.01
11.46	0.97772	0.96348					11.46	0.35059	0.01
11.48	0.97766	0.96284					11.48	0.35059	0.01
11.5	0.9776	0.96219					11.5	0.35059	0.01
11.52	0.97752	0.9613					11.52	0.35059	0.01
11.54	0.97745	0.96041					11.54	0.35059	0.01
11.56	0.97737	0.95952					11.56	0.35059	0.01
11.58	0.9773	0.95863					11.58	0.35059	0.01
11.6	0.97722	0.95774					11.6	0.35059	0.01
11.62	0.97715	0.95685					11.62	0.35059	0.01
11.64	0.97707	0.95596					11.64	0.35059	0.01
11.66	0.977	0.95506					11.66	0.35059	0.01
11.68	0.97692	0.95417					11.68	0.35059	0.01
11.7	0.97685	0.95328					11.7	0.35059	0.01
11.72	0.97677	0.95239					11.72	0.35059	0.01
11.74	0.9767	0.9515					11.74	0.35059	0.01
11.76	0.97661	0.95044					11.76	0.35059	0.01
11.78	0.97652	0.9492					11.78	0.35059	0.01
11.8	0.97643	0.94796					11.8	0.35059	0.01
11.82	0.97634	0.94673					11.82	0.35059	0.01
11.84	0.97625	0.94549					11.84	0.35059	0.01
11.86	0.97616	0.94426					11.86	0.35059	0.01
11.88	0.97606	0.94302					11.88	0.35059	0.01
11.9	0.97597	0.94178					11.9	0.35059	0.01
11.92	0.97588	0.94055					11.92	0.35059	0.01
11.94	0.97579	0.93931					11.94	0.35059	0.01
11.96	0.9757	0.93807					11.96	0.35059	0.01
11.98	0.97561	0.93684					11.98	0.35059	0.01
12	0.97552	0.9356					12	0.35059	0.01
12.02	0.97541	0.93389					12.02	0.35059	0.01
12.04	0.9753	0.93217					12.04	0.35059	0.01
12.06	0.97519	0.93046					12.06	0.35059	0.01
12.08	0.97508	0.92874					12.08	0.35059	0.01
12.1	0.97497	0.92703					12.1	0.35059	0.01
12.12	0.97486	0.92531					12.12	0.35059	0.01
12.14	0.97475	0.9236					12.14	0.35059	0.01
12.16	0.97464	0.92188					12.16	0.35059	0.01
12.18	0.97454	0.92017					12.18	0.35059	0.01
12.2	0.97443	0.91845					12.2	0.35059	0.01
12.22	0.97432	0.91674					12.22	0.35059	0.01
12.24	0.97421	0.91502					12.24	0.35059	0.01
12.26	0.97409	0.91298					12.26	0.35059	0.01
12.28	0.97395	0.91061					12.28	0.35059	0.01
12.3	0.97382	0.90825					12.3	0.35059	0.01
12.32	0.97369	0.90588					12.32	0.35058	0.01
12.34	0.97355	0.90351					12.34	0.35058	0.01
12.36	0.97342	0.90114					12.36	0.35058	0.01
12.38	0.97329	0.89878					12.38	0.35058	0.01
12.4	0.97315	0.89641					12.4	0.35058	0.01
12.42	0.97302	0.89404					12.42	0.35058	0.01
12.44	0.97289	0.89167					12.44	0.35058	0.01
12.46	0.97275	0.8893					12.46	0.35058	0.01
12.48	0.97262	0.88693					12.48	0.35058	0.01
12.5	0.97249	0.88456					12.5	0.35058	0.01
12.52	0.97233	0.88134					12.52	0.35058	0.01
12.54	0.97217	0.87812					12.54	0.35058	0.01
12.56	0.972	0.87489					12.56	0.35058	0.01
12.58	0.97184	0.87167					12.58	0.35058	0.01
12.6	0.97168	0.86845					12.6	0.35058	0.01
12.62	0.97152	0.86523					12.62	0.35058	0.01
12.64	0.97136	0.86199					12.64	0.35058	0.01
12.66	0.9712	0.85874					12.66	0.35058	0.01
12.68	0.97104	0.8555					12.68	0.35058	0.01
12.7	0.97088	0.85225					12.7	0.35058	0.01
12.72	0.97072	0.84901					12.72	0.35058	0.01
12.74	0.97056	0.84576					12.74	0.35058	0.01
12.76	0.97038	0.84225					12.76	0.35058	0.01
12.78	0.97018	0.83846					12.78	0.35058	0.01
12.8	0.96998	0.83466					12.8	0.35058	0.01
12.82	0.96978	0.83087					12.82	0.35058	0.01
12.84	0.96958	0.82708					12.84	0.35058	0.01
12.86	0.96938	0.82329					12.86	0.35058	0.01
12.88	0.96918	0.81923					12.88	0.35058	0.01
12.9	0.96898	0.81438					12.9	0.35058	0.01
12.92	0.96878	0.80953					12.92	0.35058	0.01
12.94	0.96858	0.80468					12.94	0.35058	0.01
12.96	0.96838	0.79983					12.96	0.35058	0.01
12.98	0.96818	0.79498					12.98	0.35058	0.01
13	0.96798	0.79012					13	0.35058	0.01
13.02	0.96774	0.78514					13.02	0.35058	0.01
13.04	0.9675	0.78017					13.04	0.35058	0.01
13.06	0.96725	0.77519					13.06	0.35058	0.01
13.08	0.96701	0.77021					13.08	0.35058	0.01
13.1	0.96677	0.76523					13.1	0.35058	0.01
13.12	0.96653	0.76025					13.12	0.35058	0.01
13.14	0.96628	0.75428					13.14	0.35058	0.01
13.16	0.96604	0.74799					13.16	0.35058	0.01
13.18	0.9658	0.74169					13.18	0.35058	0.01
13.2	0.96555	0.7354					13.2	0.35058	0.01
13.22	0.96531	0.7291					13.22	0.35058	0.01
13.24	0.96507	0.72281					13.24	0.35058	0.01
13.26	0.96479	0.71648					13.26	0.35058	0.01
13.28	0.96448	0.71011					13.28	0.35058	0.01
13.3	0.96417	0.70375					13.3	0.35058	0.01
13.32	0.96386	0.69739					13.32	0.35058	0.01
13.34	0.96356	0.69102					13.34	0.35058	0.01
13.36	0.96325	0.68466					13.36	0.35058	0.01
13.38	0.96294	0.67792					13.38	0.35058	0.01
13.4	0.96263	0.67005					13.4	0.35058	0.01
13.42	0.96232	0.66218					13.42	0.35058	0.01
13.44	0.96201	0.65431					13.44	0.35058	0.01
13.46	0.9617	0.64644					13.46	0.35058	0.01
13.48	0.9614	0.63858					13.48	0.35058	0.01
13.5	0.96109	0.63071					13.5	0.35058	0.01
13.52	0.9607	0.62299					13.52	0.35058	0.01
13.54	0.96031	0.61528					13.54	0.35058	0.01
13.56	0.95991	0.60756					13.56	0.35058	0.01
13.58	0.95952	0.59984					13.58	0.35058	0.01
13.6	0.95913	0.59213					13.6	0.35058	0.01
13.62	0.95874	0.58441					13.62	0.35058	0.01
13.64	0.95835	0.57548					13.64	0.35058	0.01
13.66	0.95796	0.56614					13.66	0.35058	0.01
13.68	0.95757	0.5568					13.68	0.35058	0.01
13.7	0.95718	0.54746					13.7	0.35058	0.01
13.72	0.95679	0.53813					13.72	0.35058	0.01
13.74	0.9564	0.52879					13.74	0.35058	0.01
13.76	0.95595	0.51968					13.76	0.35058	0.01
13.78	0.95544	0.51082					13.78	0.35058	0.01
13.8	0.95492	0.50195					13.8	0.35058	0.01
13.82	0.95441	0.49309					13.82	0.35058	0.01
13.84	0.9539	0.48422					13.84	0.35058	0.01
13.86	0.95339	0.47535					13.86	0.35058	0.01
13.88	0.95288	0.4661					13.88	0.35058	0.01
13.9	0.95237	0.45569					13.9	0.35058	0.01
13.92	0.95186	0.44528					13.92	0.35058	0.01
13.94	0.95134	0.43486					13.94	0.35058	0.01
13.96	0.95083	0.42445					13.96	0.35058	0.01
13.98	0.95032	0.41404					13.98	0.35058	0.01
14	0.94981	0.40363					14	0.35058	0.01
14.02	0.94912	0.39428					14.02	0.35058	0.01
14.04	0.94844	0.38492					14.04	0.35058	0.01
14.06	0.94775	0.37557					14.06	0.35058	0.01
14.08	0.94706	0.36622					14.08	0.35058	0.01
14.1	0.94638	0.35687					14.1	0.35058	0.01
14.12	0.94569	0.34751					14.12	0.35058	0.01
14.14	0.94501	0.33724					14.14	0.35058	0.01
14.16	0.94432	0.32666					14.16	0.35058	0.01
14.18	0.94363	0.31608					14.18	0.35058	0.01
14.2	0.94295	0.3055					14.2	0.35058	0.01
14.22	0.94226	0.29492					14.22	0.35058	0.01
14.24	0.94158	0.28434					14.24	0.35058	0.01
14.26	0.94075	0.27466					14.26	0.35058	0.01
14.28	0.9398	0.26588					14.28	0.35058	0.01
14.3	0.93884	0.2571					14.3	0.35058	0.01
14.32	0.93789	0.24832					14.32	0.35058	0.01
14.34	0.93693	0.23955					14.34	0.35058	0.01
14.36	0.93598	0.23077					14.36	0.35058	0.01
14.38	0.93502	0.22183					14.38	0.35058	0.01
14.4	0.93406	0.21244					14.4	0.35058	0.01
14.42	0.93311	0.20304					14.42	0.35058	0.01
14.44	0.93215	0.19365					14.44	0.35058	0.01
14.46	0.9312	0.18425					14.46	0.35058	0.01
14.48	0.93024	0.17486					14.48	0.35058	0.01
14.5	0.92928	0.16546					14.5	0.35058	0.01
14.52	0.9279	0.15859					14.52	0.35058	0.01
14.54	0.92652	0.15172					14.54	0.35058	0.01
14.56	0.92513	0.14485					14.56	0.35058	0.01
14.58	0.92375	0.13798					14.58	0.35058	0.01
14.6	0.92237	0.13111					14.6	0.35058	0.01
14.62	0.92098	0.12423					14.62	0.35058	0.01
14.64	0.9196	0.1173					14.64	0.35058	0.01
14.66	0.91822	0.11034					14.66	0.35058	0.01
14.68	0.91683	0.10338					14.68	0.35058	0.01
14.7	0.91545	0.09642					14.7	0.35058	0.01
14.72	0.91407	0.08946					14.72	0.35058	0.01
14.74	0.91268	0.0825					14.74	0.35058	0.01
14.76	0.91088	0.07695					14.76	0.35058	0.01
14.78	0.90865	0.0728					14.78	0.35058	0.01
14.8	0.90642	0.06865					14.8	0.35058	0.01
14.82	0.90419	0.06451					14.82	0.35058	0.01
14.84	0.90196	0.06036					14.84	0.35058	0.01
14.86	0.89974	0.05621					14.86	0.35058	0.01
14.88	0.89751	0.05212					14.88	0.35058	0.01
14.9	0.89528	0.0482					14.9	0.35058	0.01
14.92	0.89305	0.04429					14.92	0.35058	0.01
14.94	0.89082	0.04038					14.94	0.35058	0.01
14.96	0.88859	0.03646					14.96	0.35058	0.01
14.98	0.88637	0.03255					14.98	0.35058	0.01
15	0.88414	0.02864					15	0.35058	0.01
15.02	0.88074	0.02717					15.02	0.35058	0.01
15.04	0.87735	0.0257					15.04	0.35058	0.01
15.06	0.87396	0.02424					15.06	0.35058	0.01
15.08	0.87056	0.02278					15.08	0.35058	0.01
15.1	0.86717	0.02131					15.1	0.35058	0.01
15.12	0.86377	0.01985					15.12	0.35058	0.01
15.14	0.85897	0.01852					15.14	0.35058	0.01
15.16	0.85371	0.01724					15.16	0.35058	0.01
15.18	0.84844	0.01595					15.18	0.35058	0.01
15.2	0.84317	0.01467					15.2	0.35058	0.01
15.22	0.8379	0.01339					15.22	0.35058	0.01
15.24	0.83263	0.01211					15.24	0.35058	0.01
15.26	0.82621	0.01141					15.26	0.35058	0.01
15.28	0.81863	0.01129					15.28	0.35058	0.01
15.3	0.81104	0.01117					15.3	0.35058	0.01
15.32	0.80238	0.01105					15.32	0.35058	0.01
15.34	0.79192	0.01093					15.34	0.35058	0.01
15.36	0.78145	0.01081					15.36	0.35058	0.01
15.38	0.76892	0.01069					15.38	0.35058	0.01
15.4	0.75021	0.01058					15.4	0.35058	0.01
15.42	0.73149	0.01046					15.42	0.35058	0.01
15.44	0.71108	0.01034					15.44	0.35058	0.01
15.46	0.67872	0.01022					15.46	0.35058	0.01
15.48	0.64636	0.0101					15.48	0.35058	0.01
15.5	0.614	0.00998					15.5	0.35058	0.01
15.52	0.53859	0.00999					15.52	0.35058	0.01
15.54	0.46317	0.00999					15.54	0.35058	0.01
15.56	0.38776	0.00999					15.56	0.35058	0.01
15.58	0.34424	0.01					15.58	0.35058	0.01
15.6	0.30527	0.01					15.6	0.35058	0.01
15.62	0.26631	0.01					15.62	0.35058	0.01
15.64	0.25632	0.01					15.64	0.35058	0.01
15.66	0.25598	0.01001					15.66	0.35058	0.01
15.68	0.25565	0.01001					15.68	0.35058	0.01
15.7	0.25455	0.01001					15.7	0.35058	0.01
15.72	0.25298	0.01002					15.72	0.35058	0.01
15.74	0.25141	0.01002					15.74	0.35058	0.01
15.76	0.25069	0.01002					15.76	0.35058	0.01
15.78	0.2508	0.01002					15.78	0.35058	0.01
15.8	0.2509	0.01002					15.8	0.35058	0.01
15.82	0.25093	0.01001					15.82	0.35058	0.01
15.84	0.25083	0.01001					15.84	0.35058	0.01
15.86	0.25073	0.01001					15.86	0.35058	0.01
15.88	0.25065	0.01001					15.88	0.35058	0.01
15.9	0.25065	0.01001					15.9	0.35058	0.01
15.92	0.25065	0.01					15.92	0.35058	0.01
15.94	0.25065	0.01					15.94	0.35058	0.01
15.96	0.25063	0.01					15.96	0.35058	0.01
15.98	0.25062	0.01					15.98	0.35058	0.01
16	0.2506	0.01					16	0.35058	0.01
16.02	0.2506	0.01					16.02	0.35058	0.01
16.04	0.2506	0.01					16.04	0.35058	0.01
16.06	0.2506	0.01					16.06	0.35058	0.01
16.08	0.25059	0.01					16.08	0.35058	0.01
16.1	0.25059	0.01					16.1	0.35058	0.01
16.12	0.25059	0.01					16.12	0.35058	0.01
16.14	0.25059	0.01					16.14	0.35058	0.01
16.16	0.25058	0.01					16.16	0.35058	0.01
16.18	0.25058	0.01					16.18	0.35058	0.01
16.2	0.25058	0.01					16.2	0.35058	0.01
16.22	0.25058	0.01					16.22	0.35058	0.01
16.24	0.25058	0.01					16.24	0.35058	0.01
16.26	0.25058	0.01					16.26	0.35058	0.01
16.28	0.25058	0.01					16.28	0.35058	0.01
16.3	0.25058	0.01					16.3	0.35058	0.01
16.32	0.25058	0.01					16.32	0.35058	0.01
16.34	0.25058	0.01					16.34	0.35058	0.01
16.36	0.25058	0.01					16.36	0.35058	0.01
16.38	0.25058	0.01					16.38	0.35058	0.01
16.4	0.25058	0.01					16.4	0.35058	0.01
16.42	0.25058	0.01					16.42	0.35058	0.01
16.44	0.25058	0.01					16.44	0.35058	0.01
16.46	0.25058	0.01					16.46	0.35058	0.01
16.48	0.25057	0.01					16.48	0.35058	0.01
16.5	0.25057	0.01					16.5	0.35058	0.01
16.52	0.25057	0.01					16.52	0.35058	0.01
16.54	0.25057	0.01					16.54	0.35058	0.01
16.56	0.25057	0.01					16.56	0.35058	0.01
16.58	0.25057	0.01					16.58	0.35058	0.01
16.6	0.25057	0.01					16.6	0.35058	0.01
16.62	0.25057	0.01					16.62	0.35058	0.01
16.64	0.25057	0.01					16.64	0.35058	0.01
16.66	0.25057	0.01					16.66	0.35058	0.01
16.68	0.25057	0.01					16.68	0.35058	0.01
16.7	0.25057	0.01					16.7	0.35058	0.01
16.72	0.25057	0.01					16.72	0.35058	0.01
16.74	0.25057	0.01					16.74	0.35058	0.01
16.76	0.25057	0.01					16.76	0.35058	0.01
16.78	0.25057	0.01					16.78	0.35058	0.01
16.8	0.25057	0.01					16.8	0.35058	0.01
16.82	0.25057	0.01					16.82	0.35058	0.01
16.84	0.25057	0.01					16.84	0.35058	0.01
16.86	0.25057	0.01					16.86	0.35058	0.01
16.88	0.25057	0.01					16.88	0.35058	0.01
16.9	0.25057	0.01					16.9	0.35058	0.01
16.92	0.25057	0.01					16.92	0.35058	0.01
16.94	0.25057	0.01					16.94	0.35058	0.01
16.96	0.25057	0.01					16.96	0.35058	0.01
16.98	0.25057	0.01					16.98	0.35058	0.01
17	0.25057	0.01					17	0.35058	0.01
17.02	0.25057	0.01					17.02	0.35058	0.01
17.04	0.25057	0.01					17.04	0.35058	0.01
17.06	0.25057	0.01					17.06	0.35058	0.01
17.08	0.25057	0.01					17.08	0.35058	0.01
17.1	0.25057	0.01					17.1	0.35058	0.01
17.12	0.25057	0.01					17.12	0.35058	0.01
17.14	0.25057	0.01					17.14	0.35058	0.01
17.16	0.25057	0.01					17.16	0.35058	0.01
17.18	0.25057	0.01					17.18	0.35058	0.01
17.2	0.25057	0.01					17.2	0.35058	0.01
17.22	0.25057	0.01					17.22	0.35058	0.01
17.24	0.25057	0.01					17.24	0.35058	0.01
17.26	0.25057	0.01					17.26	0.35058	0.01
17.28	0.25057	0.01					17.28	0.35058	0.01
17.3	0.25057	0.01					17.3	0.35058	0.01
17.32	0.25057	0.01					17.32	0.35058	0.01
17.34	0.25057	0.01					17.34	0.35058	0.01
17.36	0.25057	0.01					17.36	0.35058	0.01
17.38	0.25057	0.01					17.38	0.35058	0.01
17.4	0.25057	0.01					17.4	0.35058	0.01
17.42	0.25057	0.01					17.42	0.35058	0.01
17.44	0.25057	0.01					17.44	0.35058	0.01
17.46	0.25057	0.01					17.46	0.35058	0.01
17.48	0.25057	0.01					17.48	0.35058	0.01
17.5	0.25057	0.01					17.5	0.35058	0.01
17.52	0.25057	0.01					17.52	0.35058	0.01
17.54	0.25057	0.01					17.54	0.35058	0.01
17.56	0.25057	0.01					17.56	0.35058	0.01
17.58	0.25057	0.01					17.58	0.35058	0.01
17.6	0.25057	0.01					17.6	0.35058	0.01
17.62	0.25057	0.01					17.62	0.35058	0.01
17.64	0.25057	0.01					17.64	0.35058	0.01
17.66	0.25057	0.01					17.66	0.35058	0.01
17.68	0.25057	0.01					17.68	0.35058	0.01
17.7	0.25057	0.01					17.7	0.35058	0.01
17.72	0.25057	0.01					17.72	0.35058	0.01
17.74	0.25057	0.01					17.74	0.35058	0.01
17.76	0.25057	0.01					17.76	0.35058	0.01
17.78	0.25057	0.01					17.78	0.35058	0.01
17.8	0.25057	0.01					17.8	0.35058	0.01
17.82	0.25057	0.01					17.82	0.35058	0.01
17.84	0.25057	0.01					17.84	0.35058	0.01
17.86	0.25057	0.01					17.86	0.35058	0.01
17.88	0.25057	0.01					17.88	0.35058	0.01
17.9	0.25057	0.01					17.9	0.35058	0.01
17.92	0.25057	0.01					17.92	0.35058	0.01
17.94	0.25057	0.01					17.94	0.35058	0.01
17.96	0.25057	0.01					17.96	0.35058	0.01
17.98	0.25057	0.01					17.98	0.35058	0.01
18	0.25057	0.01					18	0.35058	0.01
18.02	0.25057	0.01					18.02	0.35058	0.01
18.04	0.25057	0.01					18.04	0.35058	0.01
18.06	0.25057	0.01					18.06	0.35058	0.01
18.08	0.25057	0.01					18.08	0.35058	0.01
18.1	0.25057	0.01					18.1	0.35058	0.01
18.12	0.25057	0.01					18.12	0.35058	0.01
18.14	0.25057	0.01					18.14	0.35058	0.01
18.16	0.25057	0.01					18.16	0.35058	0.01
18.18	0.25057	0.01					18.18	0.35058	0.01
18.2	0.25057	0.01					18.2	0.35058	0.01
18.22	0.25057	0.01					18.22	0.35058	0.01
18.24	0.25057	0.01					18.24	0.35058	0.01
18.26	0.25057	0.01					18.26	0.35058	0.01
18.28	0.25057	0.01					18.28	0.35058	0.01
18.3	0.25057	0.01					18.3	0.35058	0.01
18.32	0.25057	0.01					18.32	0.35058	0.01
18.34	0.25057	0.01					18.34	0.35058	0.01
18.36	0.25057	0.01					18.36	0.35058	0.01
18.38	0.25057	0.01					18.38	0.35058	0.01
18.4	0.25057	0.01					18.4	0.35058	0.01
18.42	0.25057	0.01					18.42	0.35058	0.01
18.44	0.25057	0.01					18.44	0.35058	0.01
18.46	0.25057	0.01					18.46	0.35058	0.01
18.48	0.25057	0.01					18.48	0.35058	0.01
18.5	0.25057	0.01					18.5	0.35058	0.01
18.52	0.25057	0.01					18.52	0.35058	0.01
18.54	0.25057	0.01					18.54	0.35058	0.01
18.56	0.25057	0.01					18.56	0.35058	0.01
18.58	0.25057	0.01					18.58	0.35058	0.01
18.6	0.25057	0.01					18.6	0.35058	0.01
18.62	0.25057	0.01					18.62	0.35058	0.01
18.64	0.25057	0.01					18.64	0.35058	0.01
18.66	0.25057	0.01					18.66	0.35058	0.01
18.68	0.25057	0.01					18.68	0.35058	0.01
18.7	0.25057	0.01					18.7	0.35058	0.01
18.72	0.25057	0.01					18.72	0.35058	0.01
18.74	0.25057	0.01					18.74	0.35058	0.01
18.76	0.25057	0.01					18.76	0.35058	0.01
18.78	0.25057	0.01					18.78	0.35058	0.01
18.8	0.25057	0.01					18.8	0.35058	0.01
18.82	0.25057	0.01					18.82	0.35058	0.01
18.84	0.25057	0.01					18.84	0.35058	0.01
18.86	0.25057	0.01					18.86	0.35058	0.01
18.88	0.25057	0.01					18.88	0.35058	0.01
18.9	0.25057	0.01					18.9	0.35058	0.01
18.92	0.25057	0.01					18.92	0.35058	0.01
18.94	0.25057	0.01					18.94	0.35058	0.01
18.96	0.25057	0.01					18.96	0.35058	0.01
18.98	0.25057	0.01					18.98	0.35058	0.01
19	0.25057	0.01					19	0.35058	0.01
19.02	0.25057	0.01					19.02	0.35058	0.01
19.04	0.25057	0.01					19.04	0.35058	0.01
19.06	0.25057	0.01					19.06	0.35058	0.01
19.08	0.25057	0.01					19.08	0.35058	0.01
19.1	0.25057	0.01					19.1	0.35058	0.01
19.12	0.25057	0.01					19.12	0.35058	0.01
19.14	0.25057	0.01					19.14	0.35058	0.01
19.16	0.25057	0.01					19.16	0.35058	0.01
19.18	0.25057	0.01					19.18	0.35058	0.01
19.2	0.25057	0.01					19.2	0.35058	0.01
19.22	0.25057	0.01					19.22	0.35058	0.01
19.24	0.25057	0.01					19.24	0.35058	0.01
19.26	0.25057	0.01					19.26	0.35058	0.01
19.28	0.25057	0.01					19.28	0.35058	0.01
19.3	0.25057	0.01					19.3	0.35058	0.01
19.32	0.25057	0.01					19.32	0.35058	0.01
19.34	0.25057	0.01					19.34	0.35058	0.01
19.36	0.25057	0.01					19.36	0.35058	0.01
19.38	0.25057	0.01					19.38	0.35058	0.01
19.4	0.25057	0.01					19.4	0.35058	0.01
19.42	0.25057	0.01					19.42	0.35058	0.01
19.44	0.25057	0.01					19.44	0.35058	0.01
19.46	0.25057	0.01					19.46	0.35058	0.01
19.48	0.25057	0.01					19.48	0.35058	0.01
19.5	0.25057	0.01					19.5	0.35058	0.01
19.52	0.25057	0.01					19.52	0.35058	0.01
19.54	0.25057	0.01					19.54	0.35058	0.01
19.56	0.25057	0.01					19.56	0.35058	0.01
19.58	0.25057	0.01					19.58	0.35058	0.01
19.6	0.25057	0.01					19.6	0.35058	0.01
19.62	0.25057	0.01					19.62	0.35058	0.01
19.64	0.25057	0.01					19.64	0.35058	0.01
19.66	0.25057	0.01					19.66	0.35058	0.01
19.68	0.25057	0.01					19.68	0.35058	0.01
19.7	0.25057	0.01					19.7	0.35058	0.01
19.72	0.25057	0.01					19.72	0.35058	0.01
19.74	0.25057	0.01					19.74	0.35058	0.01
19.76	0.25057	0.01					19.76	0.35058	0.01
19.78	0.25057	0.01					19.78	0.35058	0.01
19.8	0.25057	0.01					19.8	0.35058	0.01
19.82	0.25057	0.01					19.82	0.35058	0.01
19.84	0.25057	0.01					19.84	0.35058	0.01
19.86	0.25057	0.01					19.86	0.35058	0.01
19.88	0.25057	0.01					19.88	0.35058	0.01
19.9	0.25057	0.01					19.9	0.35058	0.01
19.92	0.25057	0.01					19.92	0.35058	0.01
19.94	0.25057	0.01					19.94	0.35058	0.01
19.96	0.25057	0.01					19.96	0.35058	0.01
19.98	0.25057	0.01					19.98	0.35058	0.01
20	0.25057	0.01					20	0.35058	0.01
